# Supplementary material for: Attachment Trauma Is Associated with White Matter Fiber Microstructural Alterations in Adolescents with Anorexia Nervosa before and after Exposure to Psychotherapeutic and Nutritional Treatment
Source: Brain Sci. 2023 May 14;13(5):798. doi: 10.3390/brainsci13050798 (PMC10216391; doi:10.3390/brainsci13050798)
Supplement: Supplementary file 1 [file brainsci-13-00798-s001.zip]

Archive with 1 entries (1 files):
- brainsci-2297818-supplementary.pdf
